# Supplementary material for: Environmental drivers of Catostylus tagi polyp survival and reproduction: unlocking the role of temperature and salinity, supported with citizen science data
Source: PeerJ. 2026 Mar 17;14:e20862. doi: 10.7717/peerj.20862 (PMC13003947; doi:10.7717/peerj.20862)
Supplement: Supplemental Information 5 [file peerj-14-20862-s005.xlsx]

## Sheet: Folha1
Raw Data S1 - C. tagi Bet-strobilation dataset across temperature and salinity trials.
Temperature	Salinity	BetStrob (days)	Strob (days)
14	17.5	21	2
14	17.5	15	6
14	17.5	21	6
14	17.5	21	3
14	17.5	16	3
14	25	14	4
14	25	12	3
14	25	13	3
14	25	15	2
14	25	18	2
14	35	14	6
14	35	11	3
17	17.5	9	2
17	17.5	5	3
17	17.5	8	2
17	17.5	7	3
17	17.5	9	3
17	17.5	10	5
17	25	7	1
17	25	7	4
17	25	5	1
17	25	10	5
17	25	12	6
20	10	8	2
20	10	8	1
20	10	7	1
20	10	5	2
20	10	9	1
20	10	7	2
20	17.5	7	2
20	17.5	4	2
20	17.5	3	1
20	17.5	10	4
20	17.5	8	1
20	17.5	5	1
20	25	5	2
20	25	5	1
20	25	7	1
20	25	7	1
20	25	5	1
23	10	6	2
23	10	5	3
23	10	5	1
23	10	5	1
23	10	6	3
23	10	4	2
23	17.5	5	1
23	17.5	3	1
23	17.5	4	1
23	17.5	5	2
23	17.5	5	3
23	17.5	3	1
23	25	6	3
23	25	7	1
23	25	8	4
23	25	3	1
23	25	4	1
23	35	3	1
23	35	3	0
