# Supplementary material for: Environmental drivers of Catostylus tagi polyp survival and reproduction: unlocking the role of temperature and salinity, supported with citizen science data
Source: PeerJ. 2026 Mar 17;14:e20862. doi: 10.7717/peerj.20862 (PMC13003947; doi:10.7717/peerj.20862)
Supplement: Supplemental Information 6 [file peerj-14-20862-s006.xlsx]

## Sheet: Folha1
Raw DataS2 - C. tagi ephyrae number dataset across temperature and salinity trials.
Temperature	Salinity	Ephyrae
14	17.5	7
14	17.5	4
14	17.5	6
14	17.5	3
14	17.5	4
14	25	6
14	25	3
14	25	3
14	25	3
14	25	6
14	35	2
14	35	3
17	10	2
17	17.5	4
17	17.5	2
17	17.5	2
17	17.5	5
17	17.5	5
17	17.5	4
17	25	2
17	25	3
17	25	1
17	25	9
17	25	10
17	35	4
17	35	5
20	10	5
20	10	3
20	10	2
20	10	2
20	10	5
20	10	3
20	17.5	7
20	17.5	2
20	17.5	2
20	17.5	7
20	17.5	5
20	17.5	4
20	25	3
20	25	4
20	25	2
20	25	8
20	25	2
23	10	5
23	10	6
23	10	2
23	10	3
23	10	4
23	10	4
23	17.5	8
23	17.5	2
23	17.5	7
23	17.5	5
23	17.5	5
23	17.5	3
23	25	11
23	25	7
23	25	11
23	25	2
23	25	6
23	35	2
