# Supplementary material for: Environmental drivers of Catostylus tagi polyp survival and reproduction: unlocking the role of temperature and salinity, supported with citizen science data
Source: PeerJ. 2026 Mar 17;14:e20862. doi: 10.7717/peerj.20862 (PMC13003947; doi:10.7717/peerj.20862)
Supplement: Supplemental Information 7 [file peerj-14-20862-s007.xlsx]

## Sheet: Folha1
RawDataS3 - C. tagi Pre-strobilation dataset across temperature and salinity trials.
Temperature	Salinity	PreStrob (days)
14	10	71
14	10	71
14	10	71
14	10	71
14	10	71
14	10	71
14	17.5	26
14	17.5	42
14	17.5	36
14	17.5	33
14	17.5	26
14	17.5	71
14	25	49
14	25	49
14	25	71
14	25	37
14	25	36
14	25	45
14	35	47
14	35	7
14	35	71
14	35	32
14	35	10
14	35	57
17	10	26
17	10	71
17	10	71
17	10	71
17	10	71
17	10	71
17	17.5	25
17	17.5	14
17	17.5	26
17	17.5	29
17	17.5	18
17	17.5	14
17	25	7
17	25	10
17	25	9
17	25	71
17	25	49
17	25	52
17	35	7
17	35	14
17	35	21
17	35	49
17	35	18
17	35	14
20	10	24
20	10	14
20	10	31
20	10	14
20	10	21
20	10	16
20	17.5	9
20	17.5	8
20	17.5	14
20	17.5	32
20	17.5	14
20	17.5	11
20	25	7
20	25	71
20	25	18
20	25	9
20	25	14
20	25	9
20	35	71
20	35	71
20	35	31
20	35	24
20	35	39
20	35	57
23	10	6
23	10	10
23	10	8
23	10	27
23	10	5
23	10	57
23	17.5	26
23	17.5	3
23	17.5	10
23	17.5	7
23	17.5	37
23	17.5	14
23	25	27
23	25	9
23	25	71
23	25	58
23	25	4
23	25	7
23	35	5
23	35	4
23	35	7
23	35	71
23	35	7
23	35	7
