# Supplementary material for: Environmental drivers of Catostylus tagi polyp survival and reproduction: unlocking the role of temperature and salinity, supported with citizen science data
Source: PeerJ. 2026 Mar 17;14:e20862. doi: 10.7717/peerj.20862 (PMC13003947; doi:10.7717/peerj.20862)
Supplement: Supplemental Information 8 [file peerj-14-20862-s008.xlsx]

## Sheet: Folha1
RawDataS4 - C. tagi strobilation cycles, survival and podocyst production dataset across temperature and salinity trials.
Temperature	Salinity	Survival	Survival time	Strobilation (nºcycles)	Podocysts production	Developed podocysts
14	10	1	71	0	0	0
14	10	1	71	0	0	0
14	10	1	71	0	0	0
14	10	1	71	0	0	0
14	10	1	71	0	0	0
14	10	1	71	0	0	0
14	17.5	1	71	1	0	0
14	17.5	1	71	1	0	0
14	17.5	1	71	1	0	0
14	17.5	1	71	1	2	0
14	17.5	1	71	1	0	0
14	17.5	1	71	0	0	1
14	25	1	71	1	1	0
14	25	1	71	1	0	1
14	25	1	71	0	1	0
14	25	1	71	1	0	0
14	25	1	71	1	0	0
14	25	1	71	1	0	0
14	35	1	71	1	1	0
14	35	0	10	0	0	0
14	35	0	32	0	0	0
14	35	1	71	1	0	0
14	35	0	7	0	0	0
14	35	1	71	0	0	0
17	10	1	71	1	1	0
17	10	1	71	0	0	0
17	10	1	71	0	0	0
17	10	1	71	0	2	2
17	10	1	71	0	1	1
17	10	1	71	0	0	0
17	17.5	1	71	2	2	0
17	17.5	1	71	3	0	0
17	17.5	1	71	3	0	0
17	17.5	1	71	2	0	0
17	17.5	1	71	2	0	0
17	17.5	1	71	3	0	0
17	25	1	71	4	0	0
17	25	1	71	4	0	0
17	25	1	71	4	0	0
17	25	1	71	0	1	0
17	25	1	71	1	0	0
17	25	1	71	1	0	0
17	35	0	7	0	0	0
17	35	0	14	0	0	0
17	35	0	18	0	0	0
17	35	1	71	1	0	0
17	35	0	32	1	0	0
17	35	0	14	0	0	0
20	10	1	71	1	2	2
20	10	1	71	2	4	1
20	10	1	71	1	3	1
20	10	1	71	3	1	0
20	10	1	71	2	3	1
20	10	1	71	2	3	1
20	17.5	1	71	3	3	0
20	17.5	1	71	3	5	0
20	17.5	1	71	4	1	0
20	17.5	1	71	1	10	3
20	17.5	1	71	2	2	0
20	17.5	1	71	4	5	0
20	25	1	71	3	3	0
20	25	1	71	0	9	0
20	25	1	71	3	0	0
20	25	1	71	4	2	0
20	25	1	71	2	2	0
20	25	1	71	4	2	0
20	35	0	24	0	0	0
20	35	0	39	0	0	0
20	35	0	57	0	3	0
20	35	0	38	1	0	0
20	35	1	71	0	0	0
20	35	1	71	0	1	0
23	10	1	71	3	1	0
23	10	1	71	1	2	1
23	10	1	71	1	1	0
23	10	1	71	2	3	0
23	10	1	71	4	3	0
23	10	1	71	1	4	0
23	17.5	1	71	2	3	0
23	17.5	1	71	3	2	1
23	17.5	1	71	2	5	1
23	17.5	1	71	1	11	0
23	17.5	1	71	2	4	0
23	17.5	1	71	2	6	1
23	25	1	71	1	11	0
23	25	1	71	2	5	0
23	25	1	71	0	10	0
23	25	1	71	1	8	0
23	25	1	71	3	4	0
23	25	1	71	2	11	0
23	35	0	7	0	0	0
23	35	0	8	0	0	0
23	35	0	7	0	0	0
23	35	0	7	1	0	0
23	35	1	71	2	4	0
23	35	1	71	0	5	0
