# Supplementary material for: Environmental drivers of Catostylus tagi polyp survival and reproduction: unlocking the role of temperature and salinity, supported with citizen science data
Source: PeerJ. 2026 Mar 17;14:e20862. doi: 10.7717/peerj.20862 (PMC13003947; doi:10.7717/peerj.20862)
Supplement: Supplemental Information 9 [file peerj-14-20862-s009.xlsx]

## Sheet: Catostylus_tagi_abundance_month
RawDataS5 - C. tagi abundance in monthly intervals collected by citizen scientists from the GelAvista project (2016 to 2022).
Area	Year	month	Abundance	SST	SST_lag1	SST_lag2	SST_lag3	SST_lag4	SST_lag5	Air_temperature	Precipitation	Clorophyll_a	Wind_direction	Wind_speed	LogAbund
8	2016	January	0	15.6587						19.1536	2.85089	5.63268	22.9533	2.57524	-3
8	2016	February	0	13.9934	15.6587					21.4563	2.27857	4.62499	-63.7203	1.02147	-3
8	2016	March	0	13.8597	13.9934	15.6587				25.172	2.34911	3.85467	-66.5515	2.4551	-3
8	2016	April	0	15.4273	13.8597	13.9934	15.6587			29.603	3.26518	9.37308	-20.0564	1.32969	-3
8	2016	May	0	15.487	15.4273	13.8597	13.9934	15.6587		25.2571	4.05714	8.24226	-32.2551	1.30574	-3
8	2016	June	0	17.273	15.487	15.4273	13.8597	13.9934	15.6587		0.0666667	8.48349	-55.1221	1.69871	-3
8	2016	July	0	13.6395	17.273	15.487	15.4273	13.8597	13.9934		0	5.12433	-58.7012	1.12833	-3
8	2016	August	9	14.605	13.6395	17.273	15.487	15.4273	13.8597		0	5.74386	-58.9862	1.0926	0.954291
8	2016	September	446	15.454	14.605	13.6395	17.273	15.487	15.4273	35.0619	0.542857	5.84584	-68.0701	1.1597	2.64934
8	2016	October	360	19.2972	15.454	14.605	13.6395	17.273	15.487	27.9286	2.28929	6.00952	-33.2842	1.03822	2.5563
8	2016	November	108	14.8275	19.2972	15.454	14.605	13.6395	17.273	19.6571	4.825	4.60997	-148.561	0.805522	2.03343
8	2016	December	1373	13.464	14.8275	19.2972	15.454	14.605	13.6395	15.2821	3.14643	5.81138	-66.6822	2.68023	3.13767
8	2017	January	90	14.5634	13.464	14.8275	19.2972	15.454	14.605	14.8857	1	4.71361	-101.014	1.57472	1.95425
8	2017	February	101	18.0345	14.5634	13.464	14.8275	19.2972	15.454	18.575	2.81429	4.69012	-78.6365	1.10656	2.00433
8	2017	March	0	16.3755	18.0345	14.5634	13.464	14.8275	19.2972	23.2893	3.06071	8.0527	-51.3499	1.60427	-3
8	2017	April	0	14.037	16.3755	18.0345	14.5634	13.464	14.8275		0.0392857	10.6427	-102.113	0.874329	-3
8	2017	May	0	14.914	14.037	16.3755	18.0345	14.5634	13.464		1.075	5.63429	-27.4541	1.26587	-3
8	2017	June	7	16.494	14.914	14.037	16.3755	18.0345	14.5634		0.0821429	5.25547	-59.7283	1.44835	0.84516
8	2017	July	3	17.6	16.494	14.914	14.037	16.3755	18.0345		0.242857	9.55555	-66.6112	2.07877	0.477266
8	2017	August	22	14.8067	17.6	16.494	14.914	14.037	16.3755		0.0392857	8.09049	-69.5257	1.53719	1.34244
8	2017	September	50	14.8267	14.8067	17.6	16.494	14.914	14.037		0.00357143	5.04799	-74.2261	1.62592	1.69898
8	2017	October	13	15.3095	14.8267	14.8067	17.6	16.494	14.914	27.8857	0.446429	5.36509	-66.6285	0.980639	1.11398
8	2017	November	6	14.8217	15.3095	14.8267	14.8067	17.6	16.494	20.7071	1.79643	5.01864	-52.2563	1.84599	0.778224
8	2017	December	6	14.4247	14.8217	15.3095	14.8267	14.8067	17.6	17.5	1.87143	4.40182	-81.9908	0.951315	0.778224
8	2018	January	6	18.7052	14.4247	14.8217	15.3095	14.8267	14.8067	17.6714	1.30357	4.46851	-73.6807	1.06623	0.778224
8	2018	February	0	16.5475	18.7052	14.4247	14.8217	15.3095	14.8267	19.6196	1.65	4.5466	-28.05	1.15598	-3
8	2018	March	6	15.392	16.5475	18.7052	14.4247	14.8217	15.3095	21.9437	5.625	3.84058	19.8839	2.69438	0.778224
8	2018	April	0	20.313	15.392	16.5475	18.7052	14.4247	14.8217	26	3.69643	8.77882	-47.3909	1.43235	-3
8	2018	May	0	14.8052	20.313	15.392	16.5475	18.7052	14.4247		0.428571	5.81692	-58.6563	1.42742	-3
8	2018	June	0	17.8115	14.8052	20.313	15.392	16.5475	18.7052	32.9	0.717857	3.51174	-51.3165	1.45299	-3
8	2018	July	8	17.5107	17.8115	14.8052	20.313	15.392	16.5475		0.0857143	6.51	-45.1608	1.75568	0.903144
8	2018	August	2	18.4462	17.5107	17.8115	14.8052	20.313	15.392		0	8.39497	-52.935	1.1547	0.301247
8	2018	September	4	14.3807	18.4462	17.5107	17.8115	14.8052	20.313		0	7.46991	-49.8104	0.654166	0.602169
8	2018	October	10	17.8335	14.3807	18.4462	17.5107	17.8115	14.8052	25.4619	1.91071	5.35708	-148.361	1.05792	1.00004
8	2018	November	0	18.3105	17.8335	14.3807	18.4462	17.5107	17.8115	20.3274	3.79286	3.95713			-3
8	2018	December	111	18.8752	18.3105	17.8335	14.3807	18.4462	17.5107	17.9071	0.825	8.651	-132.919	0.600435	2.04533
8	2019	January	10	14.4647	18.8752	18.3105	17.8335	14.3807	18.4462	16.4286	1.77143	5.50193	-88.5421	1.99372	1.00004
8	2019	February	43	18.3292	14.4647	18.8752	18.3105	17.8335	14.3807	20.0095	0.175	4.33623			1.63348
8	2019	March	11	17.4227	18.3292	14.4647	18.8752	18.3105	17.8335	23.7571	0.510714	6.68138	-113.247	1.82184	1.04143
8	2019	April	21	19.4747	17.4227	18.3292	14.4647	18.8752	18.3105		2.18571	4.32166	-32.2143	1.43388	1.32224
8	2019	May	17	18.8647	19.4747	17.4227	18.3292	14.4647	18.8752		0.0571429	5.68249	-70.1861	1.51237	1.23047
8	2019	June	6	14.762	18.8647	19.4747	17.4227	18.3292	14.4647		0.271429	7.49333	-40.6951	1.53985	0.778224
8	2019	July	25	16.3117	14.762	18.8647	19.4747	17.4227	18.3292		0	5.08009	-42.9664	1.79237	1.39796
8	2019	August	18	18.8377	16.3117	14.762	18.8647	19.4747	17.4227		0.0785714	9.02316	-61.4574	1.62821	1.2553
8	2019	September	204	16.1065	18.8377	16.3117	14.762	18.8647	19.4747		0.0607143	5.74306	-51.9584	0.993361	2.30963
8	2019	October	175	19.414	16.1065	18.8377	16.3117	14.762	18.8647	26.6071	1.68929	4.36084	3.35722	0.674601	2.24304
8	2019	November	197	15.0197	19.414	16.1065	18.8377	16.3117	14.762	20.7536	3.03929	4.69107	-52.5592	1.74464	2.29447
8	2019	December	473	16.6586	15.0197	19.414	16.1065	18.8377	16.3117	18.1	1.73929	5.90005	-45.9175	1.52122	2.67486
8	2020	January	9	15.405	16.6586	15.0197	19.414	16.1065	18.8377	18.2929	1.60357	4.79287	-20.5551	1.30172	0.954291
8	2020	February	50	17.3855	15.405	16.6586	15.0197	19.414	16.1065	20.9714	0.15	4.59879	-104.254	1.16666	1.69898
8	2020	March	0	14.7997	17.3855	15.405	16.6586	15.0197	19.414		0.360714	4.33182	-75.5947	1.30725	-3
8	2020	April	0	18.6992	14.7997	17.3855	15.405	16.6586	15.0197	23.8	3.62857	4.90629	19.1698	1.3013	-3
8	2020	May	0	15.1827	18.6992	14.7997	17.3855	15.405	16.6586	29.6429	2.44286	5.57096	-64.6422	0.9897	-3
8	2020	June	0	14.9342	15.1827	18.6992	14.7997	17.3855	15.405		0.025	6.0809	-58.7714	2.034	-3
8	2020	July	164	16.5082	14.9342	15.1827	18.6992	14.7997	17.3855		0	6.59697	-48.9866	1.52204	2.21485
8	2020	August	607	15.866	16.5082	14.9342	15.1827	18.6992	14.7997		0.0357143	8.12312	-26.2819	1.41819	2.78319
8	2020	September	8041	18.5055	15.866	16.5082	14.9342	15.1827	18.6992	34.2571	1.05714	7.80574	32.0753	1.21802	3.90531
8	2020	October	4011	16.2577	18.5055	15.866	16.5082	14.9342	15.1827	25.9	2.92143	5.51309	-55.2671	1.08993	3.60325
8	2020	November	5317	14.4422	16.2577	18.5055	15.866	16.5082	14.9342	21.4571	2.175	5.9083	-75.4599	1.55331	3.72567
8	2020	December	2735	14.972	14.4422	16.2577	18.5055	15.866	16.5082	18.8964	3.43929	4.80843	-56.5	1.49017	3.43696
8	2021	January	25	14.9227	14.972	14.4422	16.2577	18.5055	15.866	15.7905	1.60357	4.69668	-12.6597	1.37445	1.39796
8	2021	February	1	19.012	14.9227	14.972	14.4422	16.2577	18.5055	20.6214	4.22857	6.86195	-18.9739	1.41662	0.000434077
8	2021	March	8	18.4477	19.012	14.9227	14.972	14.4422	16.2577	23.6571	0.642857	6.79643	-121.949	1.55426	0.903144
8	2021	April	4	15.0155	18.4477	19.012	14.9227	14.972	14.4422		1.93214	11.6814	-13.7049	0.97106	0.602169
8	2021	May	0	13.871	15.0155	18.4477	19.012	14.9227	14.972		0.521429	7.6961	-54.595	1.87565	-3
8	2021	June	0	18.9337	13.871	15.0155	18.4477	19.012	14.9227	36.8857	0.207143	5.44258	-48.4728	1.63079	-3
8	2021	July	2	19.1857	18.9337	13.871	15.0155	18.4477	19.012		0.0321429	7.78843	-45.8143	1.3621	0.301247
8	2021	August	5	16.3485	19.1857	18.9337	13.871	15.0155	18.4477		0.0285714	15.1899	-25.3964	1.10167	0.699057
8	2021	September	11	15.0162	16.3485	19.1857	18.9337	13.871	15.0155	36.6429	0.421429	4.56989	-44.2929	1.04892	1.04143
8	2021	October	32	17.6722	15.0162	16.3485	19.1857	18.9337	13.871	31.7857	0.125	4.30087	-115.192	0.972564	1.50516
8	2021	November	68	17.6102	17.6722	15.0162	16.3485	19.1857	18.9337	20.9381	1.60714	4.20297	-83.2672	1.56161	1.83252
8	2021	December	104	18.0957	17.6102	17.6722	15.0162	16.3485	19.1857	18.65	2.53929	4.61692	9.96923	1.63279	2.01704
8	2022	January	14	16.4572	18.0957	17.6102	17.6722	15.0162	16.3485	17.6	0.196429	8.18481	-140.353	2.609	1.14616
8	2022	February	3	15.9327	16.4572	18.0957	17.6102	17.6722	15.0162		0.160714	3.92266	-107.541	1.71107	0.477266
8	2022	March	3	16.7132	15.9327	16.4572	18.0957	17.6102	17.6722	22.0286	2.37143	4.09836	-77.7876	1.66563	0.477266
8	2022	April	0	17.6412	16.7132	15.9327	16.4572	18.0957	17.6102		0.889286	6.42612	-42.2803	1.72974	-3
8	2022	May	0	17.1232	17.6412	16.7132	15.9327	16.4572	18.0957	39.55	0.0892857	7.5846	12.9266	1.16533	-3
8	2022	June	0	18.0427	17.1232	17.6412	16.7132	15.9327	16.4572	39.7	0.275	4.46192	-35.7596	1.71159	-3
8	2022	July	14	16.959	18.0427	17.1232	17.6412	16.7132	15.9327		0	5.18819	-43.575	1.07137	1.14616
8	2022	August	311	16.4502	16.959	18.0427	17.1232	17.6412	16.7132		0	6.32116	-39.3602	1.36438	2.49276
8	2022	September	1406	17.8757	16.4502	16.959	18.0427	17.1232	17.6412	38.5143	1.62143	7.95152	31.1518	0.884819	3.14799
8	2022	October	2247	15.5162	17.8757	16.4502	16.959	18.0427	17.1232	30.7	1.075	3.58452	-0.904624	1.4634	3.3516
8	2022	November	1105	18.3157	15.5162	17.8757	16.4502	16.959	18.0427	21.725	2.06786	3.82872	-46.5076	0.879512	3.04336
8	2022	December	627	17.1545	18.3157	15.5162	17.8757	16.4502	16.959	18.8964	8.84929	5.24383	101.796	1.76132	2.79727
7	2016	January	0	15.534						16.476	1.16875	1.47511			1.00004
7	2016	February	0	13.9327	15.534					17.0763	0.915179	1.40179	-58.7756	7.85517	-3
7	2016	March	0	13.7788	13.9327	15.534				19.3723	1.49821	2.65617	-47.2335	4.87622	-3
7	2016	April	0	15.561	13.7788	13.9327	15.534			22.5536	2.58839	4.71912	-5.03685	3.76116	-3
7	2016	May	0	16.3533	15.561	13.7788	13.9327	15.534		24.9929	2.23929	5.39366	-19.8238	2.96996	-3
7	2016	June	0	17.1978	16.3533	15.561	13.7788	13.9327	15.534	31.2429	0.025	3.97191	-56.0447	5.55285	-3
7	2016	July	0	17.9812	17.1978	16.3533	15.561	13.7788	13.9327	31.7286	0.025	5.50964	-61.6062	5.9648	-3
7	2016	August	3	19.3064	17.9812	17.1978	16.3533	15.561	13.7788	31.9786	0.0285714	1.23798	-61.5427	5.34139	0.477266
7	2016	September	0	17.8962	19.3064	17.9812	17.1978	16.3533	15.561	28.2107	0.314286	4.35947	-60.1526	4.19259	-3
7	2016	October	2	17.5814	17.8962	19.3064	17.9812	17.1978	16.3533	23.65	0.925	4.48037	50.74	2.46533	0.301247
7	2016	November	24	17.2952	17.5814	17.8962	19.3064	17.9812	17.1978	17.6786	3.20714	2.56604	-26.3606	1.51864	1.38023
7	2016	December	12	15.9373	17.2952	17.5814	17.8962	19.3064	17.9812	14.45	2.88929	1.81409	-11.4193	2.73121	1.07922
7	2017	January	117	14.9067	15.9373	17.2952	17.5814	17.8962	19.3064	14.0071	1.57143	1.01155	-76.8874	2.9445	2.06819
7	2017	February	0	14.6033	14.9067	15.9373	17.2952	17.5814	17.8962	16.275	2.44643	1.99079	-60.6697	2.30497	-3
7	2017	March	4	15.3787	14.6033	14.9067	15.9373	17.2952	17.5814	18.4964	2.57143	5.93508	-28.0027	3.26356	0.602169
7	2017	April	0	16.3109	15.3787	14.6033	14.9067	15.9373	17.2952	25.4071	0.025	2.30557	-79.7756	2.57065	-3
7	2017	May	0	18.0016	16.3109	15.3787	14.6033	14.9067	15.9373	26.1143	1.79286	1.04768	-21.9432	3.33004	-3
7	2017	June	0	18.4189	18.0016	16.3109	15.3787	14.6033	14.9067	29.2357	0.128571	1.4412	-61.0043	4.71521	-3
7	2017	July	4	17.2787	18.4189	18.0016	16.3109	15.3787	14.6033	29.4143	0.0571429	2.7337	-61.1247	6.4581	0.602169
7	2017	August	3	17.4456	17.2787	18.4189	18.0016	16.3109	15.3787	28.7429	0.0285714	5.5867	-62.3073	5.54437	0.477266
7	2017	September	0	16.6059	17.4456	17.2787	18.4189	18.0016	16.3109	25.85	0.0357143	5.90551	-63.0142	5.89151	-3
7	2017	October	103	17.6142	16.6059	17.4456	17.2787	18.4189	18.0016	23.425	0.639286	2.70721	-115.242	2.34656	2.01284
7	2017	November	0	17.1297	17.6142	16.6059	17.4456	17.2787	18.4189	16.7679	1.50357	1.56755	-32.3705	3.58207	-3
7	2017	December	0	15.3681	17.1297	17.6142	16.6059	17.4456	17.2787	14.475	1.13571	1.22886	-39.814	2.17032	-3
7	2018	January	0	14.6489	15.3681	17.1297	17.6142	16.6059	17.4456	15.275	1.23214	1.84468	7.67119	2.0515	-3
7	2018	February	0	13.4127	14.6489	15.3681	17.1297	17.6142	16.6059	15.9107	1.46071	3.42437			-3
7	2018	March	0	14.0071	13.4127	14.6489	15.3681	17.1297	17.6142	18.0714	3.32143	2.00381			-3
7	2018	April	0	14.4614	14.0071	13.4127	14.6489	15.3681	17.1297	20.8536	3.08214	5.76845			-3
7	2018	May	0	14.8608	14.4614	14.0071	13.4127	14.6489	15.3681	24.6857	0.471429	3.27629			-3
7	2018	June	0	16.5572	14.8608	14.4614	14.0071	13.4127	14.6489	27.6786	0.489286	3.67227			-3
7	2018	July	2	17.7345	16.5572	14.8608	14.4614	14.0071	13.4127	30.6821	0.121429	3.97419			0.301247
7	2018	August	300	17.7892	17.7345	16.5572	14.8608	14.4614	14.0071	30.1429	0.0142857	2.33524			2.47712
7	2018	September	25	18.8408	17.7892	17.7345	16.5572	14.8608	14.4614	28.2571	0.00714286	4.11525			1.39796
7	2018	October	19	18.5969	18.8408	17.7892	17.7345	16.5572	14.8608	22.35	1.62857	2.66075			1.27878
7	2018	November	20	16.0795	18.5969	18.8408	17.7892	17.7345	16.5572	17.1964	5.29643	3.44367			1.30105
7	2018	December	620	15.1636	16.0795	18.5969	18.8408	17.7892	17.7345	16.0357	0.496429	1.20346			2.79239
7	2019	January	13	14.5192	15.1636	16.0795	18.5969	18.8408	17.7892	14.1821	0.860714	4.17384			1.11398
7	2019	February	9	14.1305	14.5192	15.1636	16.0795	18.5969	18.8408	17.5679	0.110714	2.52407			0.954291
7	2019	March	0	14.7561	14.1305	14.5192	15.1636	16.0795	18.5969	20.8679	0.464286	7.10591	-105.107	4.01405	-3
7	2019	April	0	14.9442	14.7561	14.1305	14.5192	15.1636	16.0795	21.8214	1.08929	1.90652	-41.9914	3.65323	-3
7	2019	May	1	16.1975	14.9442	14.7561	14.1305	14.5192	15.1636	27.0821	0.0857143	2.89709	-73.3737	4.53063	0.000434077
7	2019	June	0	16.2816	16.1975	14.9442	14.7561	14.1305	14.5192	27.5643	0.503571	2.9162	-69.7881	3.51052	-3
7	2019	July	1	17.8884	16.2816	16.1975	14.9442	14.7561	14.1305	28.6536	0.0178571	6.02957	-70.5139	4.14785	0.000434077
7	2019	August	0	16.5653	17.8884	16.2816	16.1975	14.9442	14.7561	27.3857	0.121429	8.211	-76.7643	5.12009	-3
7	2019	September	82	17.372	16.5653	17.8884	16.2816	16.1975	14.9442	26.9	0.0821429	2.95101	-77.7142	3.58472	1.91382
7	2019	October	11	17.1	17.372	16.5653	17.8884	16.2816	16.1975	22.2679	1.28571	1.87585	-17.7205	2.70538	1.04143
7	2019	November	0	15.3131	17.1	17.372	16.5653	17.8884	16.2816	17.6143	2.84643	1.80349	-35.2139	3.56353	-3
7	2019	December	17	14.2196	15.3131	17.1	17.372	16.5653	17.8884	15.2679	1.71786	1.49103	29.3811	2.23093	1.23047
7	2020	January	8	14.5664	14.2196	15.3131	17.1	17.372	16.5653	14.7821	1.17857	1.69461	-23.9645	1.95313	0.903144
7	2020	February	0	14.76	14.5664	14.2196	15.3131	17.1	17.372	17.9179	0.132143	3.76643	-77.5283	2.34393	-3
7	2020	March	0	14.8783	14.76	14.5664	14.2196	15.3131	17.1	19.7857	0.275	1.8819	-64.1975	4.49454	-3
7	2020	April	0	15.3241	14.8783	14.76	14.5664	14.2196	15.3131	21.3714	2.36429	2.87417			-3
7	2020	May	0	17.2752	15.3241	14.8783	14.76	14.5664	14.2196	26.9	0.857143	0.877827			-3
7	2020	June	0	18.148	17.2752	15.3241	14.8783	14.76	14.5664	29.5429	0.0392857	2.63967			-3
7	2020	July	8	17.6953	18.148	17.2752	15.3241	14.8783	14.76	28.8429	0.0142857	1.00757			0.903144
7	2020	August	65	18.5861	17.6953	18.148	17.2752	15.3241	14.8783	28.6643	0.0392857	2.4276			1.81292
7	2020	September	23	18.3277	18.5861	17.6953	18.148	17.2752	15.3241	27.028	1.28929	2.67165			1.36175
7	2020	October	9	17.1417	18.3277	18.5861	17.6953	18.148	17.2752	22.9637	2.5	5.59372	-12.3436	2.17176	0.954291
7	2020	November	82	16.4911	17.1417	18.3277	18.5861	17.6953	18.148	18.7071	2.5	3.32261	-42.468	1.97821	1.91382
7	2020	December	34	15.9198	16.4911	17.1417	18.3277	18.5861	17.6953	15.95	2.63929	2.31823	-57.4732	2.92574	1.53149
7	2021	January	13	14.6478	15.9198	16.4911	17.1417	18.3277	18.5861	13.8821	1.18929	1.42223	-55.5605	3.15742	1.11398
7	2021	February	0	13.7421	14.6478	15.9198	16.4911	17.1417	18.3277	17.3714	4.04643	2.7182	-16.3509	2.78174	-3
7	2021	March	0	15.1786	13.7421	14.6478	15.9198	16.4911	17.1417	20.6714	0.5	5.7804	-108.917	3.21151	-3
7	2021	April	0	15.7134	15.1786	13.7421	14.6478	15.9198	16.4911	23.3679	1.80714	4.85848	-33.951	2.50295	-3
7	2021	May	0	16.5022	15.7134	15.1786	13.7421	14.6478	15.9198	25.7321	0.314286	7.07105	-65.0318	5.58228	-3
7	2021	June	0	16.3834	16.5022	15.7134	15.1786	13.7421	14.6478	27.6714	0.635714	5.96607	-70.4585	5.78721	-3
7	2021	July	0	17.0339	16.3834	16.5022	15.7134	15.1786	13.7421	29.9286	0.0321429	8.54826	-72.4624	5.92681	-3
7	2021	August	0	17.0394	17.0339	16.3834	16.5022	15.7134	15.1786	29.4607	0.0714286	16.3275	-68.7202	5.46134	-3
7	2021	September	1	18.9834	17.0394	17.0339	16.3834	16.5022	15.7134	28.7429	0.803571	1.46527	-58.1404	2.67301	0.000434077
7	2021	October	1	17.7055	18.9834	17.0394	17.0339	16.3834	16.5022	24.875	0.185714	2.53802	-79.8071	2.98754	0.000434077
7	2021	November	0	16.4261	17.7055	18.9834	17.0394	17.0339	16.3834	18.6179	1.43214	1.96463	-83.6695	4.08765	-3
7	2021	December	3	14.3035	16.4261	17.7055	18.9834	17.0394	17.0339	16.475	1.50714	1.5438	18.066	3.33228	0.477266
7	2022	January	0	14.3706	14.3035	16.4261	17.7055	18.9834	17.0394	16	0.157143	1.30453	-139.759	2.96581	-3
7	2022	February	0	14.2837	14.3706	14.3035	16.4261	17.7055	18.9834	18.7786	0.171429	4.56354	-90.2272	3.02014	-3
7	2022	March	0	14.5316	14.2837	14.3706	14.3035	16.4261	17.7055	18.8357	1.86429	1.89776	-88.2923	3.11349	-3
7	2022	April	0	14.5087	14.5316	14.2837	14.3706	14.3035	16.4261	21.8893	0.721429	4.35928	-61.0456	4.07561	-3
7	2022	May	0	16.0453	14.5087	14.5316	14.2837	14.3706	14.3035	24.6929	0.0964286	8.39113	-12.7737	2.97449	-3
7	2022	June	0	18.1275	16.0453	14.5087	14.5316	14.2837	14.3706	26.5321	0.264286	1.47135	-66.7622	4.83147	-3
7	2022	July	0	17.5905	18.1275	16.0453	14.5087	14.5316	14.2837	28.4357	0.0107143	2.8397	-72.5646	5.33549	-3
7	2022	August	174	18.1197	17.5905	18.1275	16.0453	14.5087	14.5316	26.6214	0.0107143	2.85278	-71.9448	5.07571	2.24055
7	2022	September	0	18.7948	18.1197	17.5905	18.1275	16.0453	14.5087	26.8357	1.10714	1.10797	-16.7109	1.35696	-3
7	2022	October	3	17.2689	18.7948	18.1197	17.5905	18.1275	16.0453	21.5714	2.58929	2.27851	16.2519	3.68949	0.477266
7	2022	November	0	17.6662	17.2689	18.7948	18.1197	17.5905	18.1275	18.4857	1.37143	1.78837	-38.953	1.85751	-3
7	2022	December	1	15.8356	17.6662	17.2689	18.7948	18.1197	17.5905	16.84	6.41357	3.10305	92.7022	3.21683	0.000434077
6	2016	January	0	15.6016						16.476	1.16875	2.19684			-3
6	2016	February	0	13.8512	15.6016					17.0763	0.915179	2.37137	-58.7756	7.85517	-3
6	2016	March	0	13.3837	13.8512	15.6016				19.3723	1.49821	2.13198	-47.2335	4.87622	-3
6	2016	April	0	14.9828	13.3837	13.8512	15.6016			22.5536	2.58839	3.42978	-5.03685	3.76116	-3
6	2016	May	0	15.8408	14.9828	13.3837	13.8512	15.6016		24.9929	2.23929	4.82905	-19.8238	2.96996	-3
6	2016	June	0	16.6377	15.8408	14.9828	13.3837	13.8512	15.6016	31.2429	0.025	4.02895	-56.0447	5.55285	-3
6	2016	July	0	17.0027	16.6377	15.8408	14.9828	13.3837	13.8512	31.7286	0.025	4.47027	-61.6062	5.9648	-3
6	2016	August	0	18.7658	17.0027	16.6377	15.8408	14.9828	13.3837	31.9786	0.0285714	2.28343	-61.5427	5.34139	-3
6	2016	September	0	17.0467	18.7658	17.0027	16.6377	15.8408	14.9828	28.2107	0.314286	4.0177	-60.1526	4.19259	-3
6	2016	October	0	17.2519	17.0467	18.7658	17.0027	16.6377	15.8408	23.65	0.925	3.18976	50.74	2.46533	-3
6	2016	November	51	17.5952	17.2519	17.0467	18.7658	17.0027	16.6377	17.6786	3.20714	2.09771	-26.3606	1.51864	1.70758
6	2016	December	0	15.9606	17.5952	17.2519	17.0467	18.7658	17.0027	14.45	2.88929	3.34673	-11.4193	2.73121	-3
6	2017	January	0	15.04	15.9606	17.5952	17.2519	17.0467	18.7658	14.0071	1.57143	2.38928	-76.8874	2.9445	-3
6	2017	February	0	14.6929	15.04	15.9606	17.5952	17.2519	17.0467	16.275	2.44643	2.71924	-60.6697	2.30497	-3
6	2017	March	0	15.0102	14.6929	15.04	15.9606	17.5952	17.2519	18.4964	2.57143	2.61042	-28.0027	3.26356	-3
6	2017	April	0	16.1452	15.0102	14.6929	15.04	15.9606	17.5952	25.4071	0.025	4.61398	-79.7756	2.57065	-3
6	2017	May	0	17.7208	16.1452	15.0102	14.6929	15.04	15.9606	26.1143	1.79286	1.51513	-21.9432	3.33004	-3
6	2017	June	0	18.4242	17.7208	16.1452	15.0102	14.6929	15.04	29.2357	0.128571	1.54067	-61.0043	4.71521	-3
6	2017	July	0	16.9173	18.4242	17.7208	16.1452	15.0102	14.6929	29.4143	0.0571429	2.77027	-61.1247	6.4581	-3
6	2017	August	0	17.3494	16.9173	18.4242	17.7208	16.1452	15.0102	28.7429	0.0285714	2.98751	-62.3073	5.54437	-3
6	2017	September	0	16.0629	17.3494	16.9173	18.4242	17.7208	16.1452	25.85	0.0357143	3.27947	-63.0142	5.89151	-3
6	2017	October	0	17.3304	16.0629	17.3494	16.9173	18.4242	17.7208	23.425	0.639286	2.05123	-115.242	2.34656	-3
6	2017	November	0	16.7808	17.3304	16.0629	17.3494	16.9173	18.4242	16.7679	1.50357	1.60987	-32.3705	3.58207	-3
6	2017	December	0	15.4254	16.7808	17.3304	16.0629	17.3494	16.9173	14.475	1.13571	1.78069	-39.814	2.17032	-3
6	2018	January	0	14.5675	15.4254	16.7808	17.3304	16.0629	17.3494	15.275	1.23214	1.57454	7.67119	2.0515	-3
6	2018	February	0	13.3187	14.5675	15.4254	16.7808	17.3304	16.0629	15.9107	1.46071	1.75363			-3
6	2018	March	0	13.7417	13.3187	14.5675	15.4254	16.7808	17.3304	18.0714	3.32143	3.2714			-3
6	2018	April	0	14.1929	13.7417	13.3187	14.5675	15.4254	16.7808	20.8536	3.08214	4.0483			-3
6	2018	May	0	14.5385	14.1929	13.7417	13.3187	14.5675	15.4254	24.6857	0.471429	3.65245			-3
6	2018	June	0	16.6144	14.5385	14.1929	13.7417	13.3187	14.5675	27.6786	0.489286	1.87316			-3
6	2018	July	1	17.2192	16.6144	14.5385	14.1929	13.7417	13.3187	30.6821	0.121429	2.37871			0.000434077
6	2018	August	0	16.9617	17.2192	16.6144	14.5385	14.1929	13.7417	30.1429	0.0142857	4.45929			-3
6	2018	September	3	17.7544	16.9617	17.2192	16.6144	14.5385	14.1929	28.2571	0.00714286	3.66255			0.477266
6	2018	October	0	18.3731	17.7544	16.9617	17.2192	16.6144	14.5385	22.35	1.62857	4.63672			-3
6	2018	November	0	15.8004	18.3731	17.7544	16.9617	17.2192	16.6144	17.1964	5.29643	2.03519			-3
6	2018	December	0	15.3812	15.8004	18.3731	17.7544	16.9617	17.2192	16.0357	0.496429	2.44202			-3
6	2019	January	1	14.5117	15.3812	15.8004	18.3731	17.7544	16.9617	14.1821	0.860714	3.96467			0.000434077
6	2019	February	0	14.009	14.5117	15.3812	15.8004	18.3731	17.7544	17.5679	0.110714	2.8853			-3
6	2019	March	0	14.1497	14.009	14.5117	15.3812	15.8004	18.3731	20.8679	0.464286	3.19561	-105.107	4.01405	-3
6	2019	April	0	14.8379	14.1497	14.009	14.5117	15.3812	15.8004	21.8214	1.08929	2.51802	-41.9914	3.65323	-3
6	2019	May	0	15.6525	14.8379	14.1497	14.009	14.5117	15.3812	27.0821	0.0857143	2.26538	-73.3737	4.53063	-3
6	2019	June	0	15.5673	15.6525	14.8379	14.1497	14.009	14.5117	27.5643	0.503571	2.97539	-69.7881	3.51052	-3
6	2019	July	0	16.745	15.5673	15.6525	14.8379	14.1497	14.009	28.6536	0.0178571	3.2825	-70.5139	4.14785	-3
6	2019	August	0	16.2844	16.745	15.5673	15.6525	14.8379	14.1497	27.3857	0.121429	3.37721	-76.7643	5.12009	-3
6	2019	September	1	16.75	16.2844	16.745	15.5673	15.6525	14.8379	26.9	0.0821429	4.66741	-77.7142	3.58472	0.000434077
6	2019	October	0	16.5819	16.75	16.2844	16.745	15.5673	15.6525	22.2679	1.28571	2.11752	-17.7205	2.70538	-3
6	2019	November	0	15.2079	16.5819	16.75	16.2844	16.745	15.5673	17.6143	2.84643	1.44705	-35.2139	3.56353	-3
6	2019	December	4	14.1217	15.2079	16.5819	16.75	16.2844	16.745	15.2679	1.71786	3.45409	29.3811	2.23093	0.602169
6	2020	January	0	14.5696	14.1217	15.2079	16.5819	16.75	16.2844	14.7821	1.17857	2.91683	-23.9645	1.95313	-3
6	2020	February	0	14.4889	14.5696	14.1217	15.2079	16.5819	16.75	17.9179	0.132143	3.13897	-77.5283	2.34393	-3
6	2020	March	0	14.445	14.4889	14.5696	14.1217	15.2079	16.5819	19.7857	0.275	2.00157	-64.1975	4.49454	-3
6	2020	April	0	14.74	14.445	14.4889	14.5696	14.1217	15.2079	21.3714	2.36429	4.0735			-3
6	2020	May	0	17.0625	14.74	14.445	14.4889	14.5696	14.1217	26.9	0.857143	2.1026			-3
6	2020	June	0	17.6408	17.0625	14.74	14.445	14.4889	14.5696	29.5429	0.0392857	2.2407			-3
6	2020	July	0	17.2071	17.6408	17.0625	14.74	14.445	14.4889	28.8429	0.0142857	2.49709			-3
6	2020	August	7	16.8573	17.2071	17.6408	17.0625	14.74	14.445	28.6643	0.0392857	3.0469			0.84516
6	2020	September	145	17.7253	16.8573	17.2071	17.6408	17.0625	14.74	27.028	1.28929	2.90464			2.16137
6	2020	October	316	16.3925	17.7253	16.8573	17.2071	17.6408	17.0625	22.9637	2.5	4.74128	-12.3436	2.17176	2.49969
6	2020	November	79	16.605	16.3925	17.7253	16.8573	17.2071	17.6408	18.7071	2.5	4.00091	-42.468	1.97821	1.89763
6	2020	December	268	15.4321	16.605	16.3925	17.7253	16.8573	17.2071	15.95	2.63929	3.40362	-57.4732	2.92574	2.42814
6	2021	January	0	14.6685	15.4321	16.605	16.3925	17.7253	16.8573	13.8821	1.18929	3.14118	-55.5605	3.15742	-3
6	2021	February	0	13.8328	14.6685	15.4321	16.605	16.3925	17.7253	17.3714	4.04643	3.07352	-16.3509	2.78174	-3
6	2021	March	0	14.8812	13.8328	14.6685	15.4321	16.605	16.3925	20.6714	0.5	4.71746	-108.917	3.21151	-3
6	2021	April	0	15.4717	14.8812	13.8328	14.6685	15.4321	16.605	23.3679	1.80714	3.44959	-33.951	2.50295	-3
6	2021	May	0	15.9975	15.4717	14.8812	13.8328	14.6685	15.4321	25.7321	0.314286	4.39305	-65.0318	5.58228	-3
6	2021	June	0	15.5752	15.9975	15.4717	14.8812	13.8328	14.6685	27.6714	0.635714	3.2917	-70.4585	5.78721	-3
6	2021	July	0	16.5956	15.5752	15.9975	15.4717	14.8812	13.8328	29.9286	0.0321429	3.51985	-72.4624	5.92681	-3
6	2021	August	0	16.4827	16.5956	15.5752	15.9975	15.4717	14.8812	29.4607	0.0714286	9.33948	-68.7202	5.46134	-3
6	2021	September	0	18.7512	16.4827	16.5956	15.5752	15.9975	15.4717	28.7429	0.803571	2.69188	-58.1404	2.67301	-3
6	2021	October	0	17.1702	18.7512	16.4827	16.5956	15.5752	15.9975	24.875	0.185714	2.34878	-79.8071	2.98754	-3
6	2021	November	0	16.0883	17.1702	18.7512	16.4827	16.5956	15.5752	18.6179	1.43214	2.29053	-83.6695	4.08765	-3
6	2021	December	1	14.3692	16.0883	17.1702	18.7512	16.4827	16.5956	16.475	1.50714	1.44199	18.066	3.33228	0.000434077
6	2022	January	0	14.2217	14.3692	16.0883	17.1702	18.7512	16.4827	16	0.157143	3.07498	-139.759	2.96581	-3
6	2022	February	2	14.3608	14.2217	14.3692	16.0883	17.1702	18.7512	18.7786	0.171429	4.67832	-90.2272	3.02014	0.301247
6	2022	March	2	14.4335	14.3608	14.2217	14.3692	16.0883	17.1702	18.8357	1.86429	2.53371	-88.2923	3.11349	0.301247
6	2022	April	1	14.1664	14.4335	14.3608	14.2217	14.3692	16.0883	21.8893	0.721429	2.18391	-61.0456	4.07561	0.000434077
6	2022	May	0	15.0589	14.1664	14.4335	14.3608	14.2217	14.3692	24.6929	0.0964286	3.67015	-12.7737	2.97449	-3
6	2022	June	0	17.4152	15.0589	14.1664	14.4335	14.3608	14.2217	26.5321	0.264286	1.6046	-66.7622	4.83147	-3
6	2022	July	10	17.2215	17.4152	15.0589	14.1664	14.4335	14.3608	28.4357	0.0107143	3.8423	-72.5646	5.33549	1.00004
6	2022	August	10	17.8096	17.2215	17.4152	15.0589	14.1664	14.4335	26.6214	0.0107143	2.98581	-71.9448	5.07571	1.00004
6	2022	September	3	18.9171	17.8096	17.2215	17.4152	15.0589	14.1664	26.8357	1.10714	2.09905	-16.7109	1.35696	0.477266
6	2022	October	11	17.2083	18.9171	17.8096	17.2215	17.4152	15.0589	21.5714	2.58929	1.53647	16.2519	3.68949	1.04143
6	2022	November	2	17.6333	17.2083	18.9171	17.8096	17.2215	17.4152	18.4857	1.37143	1.28349	-38.953	1.85751	0.301247
6	2022	December	1	16.006	17.6333	17.2083	18.9171	17.8096	17.2215	16.84	6.41357	2.90886	92.7022	3.21683	0.000434077
4	2016	January	0	14.2398						15.2402	3.51429	3.37163			-3
4	2016	February	0	13.7642	14.2398					15.3375	2.80982	2.52153			-3
4	2016	March	0	14.8192	13.7642	14.2398				17.108	2.37589	1.65566			-3
4	2016	April	0	18.4665	14.8192	13.7642	14.2398			19.9598	1.61964	2.52018			-3
4	2016	May	0	19.2217	18.4665	14.8192	13.7642	14.2398		22.1286	2.04286	3.27457			-3
4	2016	June	0	21.6575	19.2217	18.4665	14.8192	13.7642	14.2398	27.4429	0.0892857	4.90242			-3
4	2016	July	0	23.235	21.6575	19.2217	18.4665	14.8192	13.7642	31.6143	0.0535714	4.90998			-3
4	2016	August	0	24.12	23.235	21.6575	19.2217	18.4665	14.8192	32.6143	0	1.79644			-3
4	2016	September	0	22.1125	24.12	23.235	21.6575	19.2217	18.4665	30.9143	0.407143	3.05609			-3
4	2016	October	0	19.9133	22.1125	24.12	23.235	21.6575	19.2217	25.2179	1.65357	2.65984			-3
4	2016	November	1	16.7412	19.9133	22.1125	24.12	23.235	21.6575	18.2571	2.75357	1.607			0.000434077
4	2016	December	0	14.5683	16.7412	19.9133	22.1125	24.12	23.235	14.9714	2.19286	3.30887			-3
4	2017	January	4	12.4387	14.5683	16.7412	19.9133	22.1125	24.12	14.6429	1.33929	1.57366			0.602169
4	2017	February	33	13.9887	12.4387	14.5683	16.7412	19.9133	22.1125	16.1679	2.85	2.60594			1.51853
4	2017	March	2	15.2537	13.9887	12.4387	14.5683	16.7412	19.9133	18.9893	2.74286	3.63049			0.301247
4	2017	April	0	19.2475	15.2537	13.9887	12.4387	14.5683	16.7412	27.8857	0.153571	3.84018			-3
4	2017	May	0	21.3825	19.2475	15.2537	13.9887	12.4387	14.5683	27.4214	1.70357	1.11634			-3
4	2017	June	0	22.9637	21.3825	19.2475	15.2537	13.9887	12.4387	30.5393	0.0535714	1.14972			-3
4	2017	July	14	22.88	22.9637	21.3825	19.2475	15.2537	13.9887	31.6536	0.0785714	2.14224			1.14616
4	2017	August	19	22.9425	22.88	22.9637	21.3825	19.2475	15.2537	32.7679	0.364286	5.09236			1.27878
4	2017	September	3	21.8475	22.9425	22.88	22.9637	21.3825	19.2475	32.125	0.0214286	3.40044			0.477266
4	2017	October	57	20.0912	21.8475	22.9425	22.88	22.9637	21.3825	31.7571	0.417857	2.0857			1.75588
4	2017	November	2	15.9725	20.0912	21.8475	22.9425	22.88	22.9637	21.3571	1.73214	1.47968			0.301247
4	2017	December	0	13.02	15.9725	20.0912	21.8475	22.9425	22.88	16.9643	2.07857	1.28434			-3
4	2018	January	20	12.9687	13.02	15.9725	20.0912	21.8475	22.9425	16.4036	1.32143	1.17129			1.30105
4	2018	February	0	12.04	12.9687	13.02	15.9725	20.0912	21.8475	18.9286	1.56429	1.45185			-3
4	2018	March	0	14.1433	12.04	12.9687	13.02	15.9725	20.0912	17.9857	6.53214	2.00834			-3
4	2018	April	0	17.5625	14.1433	12.04	12.9687	13.02	15.9725	21.1036	2.63214	2.37288			-3
4	2018	May	0	18.725	17.5625	14.1433	12.04	12.9687	13.02	25.3571	0.717857	1.35422			-3
4	2018	June	0	21.0217	18.725	17.5625	14.1433	12.04	12.9687	28.2821	0.507143	0.961621			-3
4	2018	July	1	22.5625	21.0217	18.725	17.5625	14.1433	12.04	30.8	0.00357143	1.5527			0.000434077
4	2018	August	20	23.125	22.5625	21.0217	18.725	17.5625	14.1433	36.7577	0	2.77856			1.30105
4	2018	September	17	23.5387	23.125	22.5625	21.0217	18.725	17.5625	35.5098	0.0142857	4.48046			1.23047
4	2018	October	17	20.165	23.5387	23.125	22.5625	21.0217	18.725	27.1821	2.24286	3.47598			1.23047
4	2018	November	10	16.04	20.165	23.5387	23.125	22.5625	21.0217	19.1143	5.02143	1.49693			1.00004
4	2018	December	20	14.24	16.04	20.165	23.5387	23.125	22.5625	18.2679	0.428571	1.3819			1.30105
4	2019	January	0	12.4012	14.24	16.04	20.165	23.5387	23.125	16.9643	1.37857	4.27217			-3
4	2019	February	5	13.48	12.4012	14.24	16.04	20.165	23.5387	21.3964	0.203571	2.68266			0.699057
4	2019	March	6	15.5067	13.48	12.4012	14.24	16.04	20.165	23.6857	1.23571	2.34855			0.778224
4	2019	April	0	16.9033	15.5067	13.48	12.4012	14.24	16.04	22.5571	2.06786	1.92703			-3
4	2019	May	0	20.3387	16.9033	15.5067	13.48	12.4012	14.24	29.8821	0.157143	1.20858			-3
4	2019	June	0	20.825	20.3387	16.9033	15.5067	13.48	12.4012	28.0679	0.321429	1.83214			-3
4	2019	July	0	22.5625	20.825	20.3387	16.9033	15.5067	13.48	32.225	0.0357143	2.05947			-3
4	2019	August	0	22.8237	22.5625	20.825	20.3387	16.9033	15.5067	33.3179	0.232143	5.32411			-3
4	2019	September	0	22.5625	22.8237	22.5625	20.825	20.3387	16.9033	35.831	0.0535714	2.93189			-3
4	2019	October	3	19.8712	22.5625	22.8237	22.5625	20.825	20.3387		0.692857	2.36444			0.477266
4	2019	November	16	15.7233	19.8712	22.5625	22.8237	22.5625	20.825	19.8214	3.78571	1.96425	-17.3847	1.46868	1.20415
4	2019	December	71	14.135	15.7233	19.8712	22.5625	22.8237	22.5625	17.9357	2.88571	3.05388	-26.0836	1.17917	1.85126
4	2020	January	0	13.5262	14.135	15.7233	19.8712	22.5625	22.8237	16.4107	2.00357	2.06188	-37.3131	1.09952	-3
4	2020	February	0	14.2767	13.5262	14.135	15.7233	19.8712	22.5625		0.375	2.39541	-64.8234	1.04104	-3
4	2020	March	0	15.61	14.2767	13.5262	14.135	15.7233	19.8712		0.557143	1.89118	-83.6559	1.46063	-3
4	2020	April	0	16.97	15.61	14.2767	13.5262	14.135	15.7233		2.45357	3.3425	27.8969	0.975236	-3
4	2020	May	0	19.5467	16.97	15.61	14.2767	13.5262	14.135		1.575	2.39562	-23.5797	0.832565	-3
4	2020	June	0	22.8162	19.5467	16.97	15.61	14.2767	13.5262		0.182143	1.71822	-64.944	1.7311	-3
4	2020	July	2037	24.0787	22.8162	19.5467	16.97	15.61	14.2767	30.0667	0.00357143	3.38858	-88.0878	1.97307	3.30899
4	2020	August	29	24.1525	24.0787	22.8162	19.5467	16.97	15.61	30.5464	0.0571429	3.19418	-39.9541	1.62069	1.46241
4	2020	September	10	23.25	24.1525	24.0787	22.8162	19.5467	16.97	27.8464	1.08214	2.90753	-17.6827	1.11338	1.00004
4	2020	October	1131	19.84	23.25	24.1525	24.0787	22.8162	19.5467	21.6286	3.40714	3.54666	-26.0363	1.09981	3.05346
4	2020	November	0	17.1875	19.84	23.25	24.1525	24.0787	22.8162	17.5607	3.7	3.47693	-130.374	0.962982	-3
4	2020	December	113	14.9283	17.1875	19.84	23.25	24.1525	24.0787	14.9214	4.31786	2.70184	-27.4102	1.43401	2.05308
4	2021	January	4	13.1637	14.9283	17.1875	19.84	23.25	24.1525	11.7464	1.97857	2.12289	-35.0432	1.43362	0.602169
4	2021	February	0	12.5017	13.1637	14.9283	17.1875	19.84	23.25	15.1286	4.23571	4.3954	-9.59286	1.31575	-3
4	2021	March	0	15.45	12.5017	13.1637	14.9283	17.1875	19.84	15.8071	0.546429	4.22452	-113.142	1.38616	-3
4	2021	April	0	17.54	15.45	12.5017	13.1637	14.9283	17.1875	17.1496	1.96786	3.47933	-24.981	1.1683	-3
4	2021	May	0	18.5475	17.54	15.45	12.5017	13.1637	14.9283	18.9357	0.85	2.74788	-58.3721	1.72037	-3
4	2021	June	0	20.5012	18.5475	17.54	15.45	12.5017	13.1637	24.3393	0.421429	2.21242	-55.4972	1.39971	-3
4	2021	July	3	22.1812	20.5012	18.5475	17.54	15.45	12.5017	30.9131	0.0678571	1.83545	-73.6445	1.78779	0.477266
4	2021	August	7	22.4662	22.1812	20.5012	18.5475	17.54	15.45	32.3464	0.0857143	11.9863	-38.682	1.2118	0.84516
4	2021	September	0	22.9375	22.4662	22.1812	20.5012	18.5475	17.54	28.4399	1.61071	2.21189	-15.8684	0.92716	-3
4	2021	October	1	20.835	22.9375	22.4662	22.1812	20.5012	18.5475	24.3292	0.303571	1.95433	-66.7916	0.874954	0.000434077
4	2021	November	1	16.8787	20.835	22.9375	22.4662	22.1812	20.5012	17.1804	2.74643	1.88769	-62.8863	1.37048	0.000434077
4	2021	December	0	13.46	16.8787	20.835	22.9375	22.4662	22.1812	15.4036	3.64643	1.64691	17.5545	1.20228	-3
4	2022	January	0	13.8412	13.46	16.8787	20.835	22.9375	22.4662	13.7107	0.357143	2.001	-106.872	1.7198	-3
4	2022	February	0	13.0575	13.8412	13.46	16.8787	20.835	22.9375	14.3976	0.560714	1.59564	-77.918	1.10669	-3
4	2022	March	0	14.3325	13.0575	13.8412	13.46	16.8787	20.835	15.425	3.63571	2.30321	-77.731	1.67693	-3
4	2022	April	0	17.5	14.3325	13.0575	13.8412	13.46	16.8787	18.0247	0.575	1.70764	-40.8298	1.5839	-3
4	2022	May	0	19.7262	17.5	14.3325	13.0575	13.8412	13.46	22.7099	0.282143	3.16285	21.2004	1.00972	-3
4	2022	June	0	22.4587	19.7262	17.5	14.3325	13.0575	13.8412	24.5077	0.314286	1.15933	-30.5398	1.26268	-3
4	2022	July	6	23.705	22.4587	19.7262	17.5	14.3325	13.0575	28.6179	0.0178571	4.04684	-47.1407	0.970117	0.778224
4	2022	August	61	24.805	23.705	22.4587	19.7262	17.5	14.3325	28.4714	0.0285714	1.80447	-35.4252	1.19688	1.78534
4	2022	September	56	23.6987	24.805	23.705	22.4587	19.7262	17.5	26.3714	1.81429	1.86127	20.057	1.36512	1.7482
4	2022	October	105	20.8575	23.6987	24.805	23.705	22.4587	19.7262	23.0143	2.73571	1.3353	-9.14109	1.19826	2.02119
4	2022	November	0	17.9117	20.8575	23.6987	24.805	23.705	22.4587	17.8607	1.88571	2.24276	-38.7818	0.906991	-3
4	2022	December	0	15.6775	17.9117	20.8575	23.6987	24.805	23.705	16.2271	12.1543	1.57477	12.2928	1.31927	-3
3	2016	January	0	14.3936						15.5196	2.0875	10.4021	-36.1691	1.35056	-3
3	2016	February	0	13.8025	14.3936					16.6991	1.86518	10.2074	-69.8608	2.99632	-3
3	2016	March	0	14.8808	13.8025	14.3936				19.6607	1.85982	8.9248	-40.5167	2.94656	-3
3	2016	April	0	18.0818	14.8808	13.8025	14.3936			24.7057	2.90179	9.96019	-5.64684	2.16944	-3
3	2016	May	0	19.499	18.0818	14.8808	13.8025	14.3936		27.0685	3.66786	9.96245	-48.3334	2.02584	-3
3	2016	June	0	21.5417	19.499	18.0818	14.8808	13.8025	14.3936	34.8821	0.0214286	9.88425	-56.6205	3.10228	-3
3	2016	July	0	22.9855	21.5417	19.499	18.0818	14.8808	13.8025	37.2179	0.553571	8.46928	-61.0996	2.35733	-3
3	2016	August	0	24.0584	22.9855	21.5417	19.499	18.0818	14.8808	37.95	0	9.72145	-61.9654	2.15833	-3
3	2016	September	0	21.769	24.0584	22.9855	21.5417	19.499	18.0818	31.9964	0.0607143	7.32715	-69.7303	2.35783	-3
3	2016	October	0	19.3651	21.769	24.0584	22.9855	21.5417	19.499	25.3893	1.18571	6.67753	52.7412	1.14293	-3
3	2016	November	0	16.7357	19.3651	21.769	24.0584	22.9855	21.5417	17.8583	4.19286	6.97516	-95.1608	0.474275	-3
3	2016	December	0	14.7683	16.7357	19.3651	21.769	24.0584	22.9855	13.7536	3.06429	8.63766	37.6263	1.78394	-3
3	2017	January	0	12.453	14.7683	16.7357	19.3651	21.769	24.0584	12.6821	1.28571	13.9116	-48.8914	1.77806	-3
3	2017	February	0	14.5396	12.453	14.7683	16.7357	19.3651	21.769	16.2429	2.71071	7.44315	-69.7238	1.38172	-3
3	2017	March	0	16.0229	14.5396	12.453	14.7683	16.7357	19.3651	19.8214	2.92143	7.59463	16.8053	1.42493	-3
3	2017	April	0	19.4625	16.0229	14.5396	12.453	14.7683	16.7357	28.7429	0.00357143	17.0361	-82.9985	2.02435	-3
3	2017	May	0	21.5101	19.4625	16.0229	14.5396	12.453	14.7683	32.4045	0.139286	7.66352	-16.1721	1.6162	-3
3	2017	June	0	22.8832	21.5101	19.4625	16.0229	14.5396	12.453	36.581	0.0214286	9.34534	-49.8181	2.59661	-3
3	2017	July	0	22.8492	22.8832	21.5101	19.4625	16.0229	14.5396	38.25	0.0535714	9.10184	-70.5117	3.89249	-3
3	2017	August	0	22.9952	22.8492	22.8832	21.5101	19.4625	16.0229	37.4929	0.0321429	8.65814	-62.9064	2.89514	-3
3	2017	September	8	21.8665	22.9952	22.8492	22.8832	21.5101	19.4625	33.2964	0	8.04109	-70.9171	3.09427	0.903144
3	2017	October	0	19.9997	21.8665	22.9952	22.8492	22.8832	21.5101	26.6679	0.575	7.06678	-53.4407	0.677175	-3
3	2017	November	0	15.9871	19.9997	21.8665	22.9952	22.8492	22.8832	16.1071	1.86786	7.49201	-35.4962	1.99172	-3
3	2017	December	0	13.2319	15.9871	19.9997	21.8665	22.9952	22.8492	13.0321	1.56429	7.54427	-27.7165	1.29642	-3
3	2018	January	0	12.971	13.2319	15.9871	19.9997	21.8665	22.9952	13.1393	1.04286	6.01671	-54.1017	1.88502	-3
3	2018	February	0	12.699	12.971	13.2319	15.9871	19.9997	21.8665	14.0679	1.58571	7.75858	-35.5583	1.52985	-3
3	2018	March	0	14.3994	12.699	12.971	13.2319	15.9871	19.9997	17.3113	5.15	6.66958	29.2294	2.88287	-3
3	2018	April	0	16.2879	14.3994	12.699	12.971	13.2319	15.9871	22.3643	3.05	8.70542	-30.5577	2.17051	-3
3	2018	May	0	19.7751	16.2879	14.3994	12.699	12.971	13.2319	28.7929	0.778571	9.91067	-42.9396	2.3563	-3
3	2018	June	0	20.4918	19.7751	16.2879	14.3994	12.699	12.971	31.9821	0.682143	8.36594	-42.0862	2.30145	-3
3	2018	July	0	22.6117	20.4918	19.7751	16.2879	14.3994	12.699	36.4393	0.0428571	8.95251	-41.6546	2.68143	-3
3	2018	August	0	23.6268	22.6117	20.4918	19.7751	16.2879	14.3994	37.981	0	16.2578	-56.9239	2.23041	-3
3	2018	September	301	23.6354	23.6268	22.6117	20.4918	19.7751	16.2879	34.1643	0	10.6952	-45.6355	1.27378	2.47857
3	2018	October	4	20.2088	23.6354	23.6268	22.6117	20.4918	19.7751	23.9036	1.91786	6.32722	-55.9695	1.35216	0.602169
3	2018	November	3	16.1481	20.2088	23.6354	23.6268	22.6117	20.4918	17.5202	6.23571	10.0756	47.3835	1.17978	0.477266
3	2018	December	1001	13.8536	16.1481	20.2088	23.6354	23.6268	22.6117	14.3393	0.75	6.14108	-103.64	0.916086	3.00043
3	2019	January	0	12.9004	13.8536	16.1481	20.2088	23.6354	23.6268	11.6357	1.05	8.22094	-83.0141	2.13913	-3
3	2019	February	0	14.6862	12.9004	13.8536	16.1481	20.2088	23.6354	15.7036	0.264286	8.12906	-96.6667	0.810231	-3
3	2019	March	0	15.8239	14.6862	12.9004	13.8536	16.1481	20.2088	20.3107	0.332143	9.56885	-82.4087	1.88473	-3
3	2019	April	0	16.6457	15.8239	14.6862	12.9004	13.8536	16.1481	23.2095	2.60714	7.57773	-31.0477	2.2787	-3
3	2019	May	0	20.4017	16.6457	15.8239	14.6862	12.9004	13.8536	32.7643	0.160714	6.6566	-44.2677	2.32481	-3
3	2019	June	0	20.5756	20.4017	16.6457	15.8239	14.6862	12.9004	35.6107	0	11.941	-34.7413	2.35859	-3
3	2019	July	0	22.6136	20.5756	20.4017	16.6457	15.8239	14.6862	38.1381	0	10.0173	-42.8918	3.0387	-3
3	2019	August	0	22.6479	22.6136	20.5756	20.4017	16.6457	15.8239	38.0429	0	8.98981	-62.4023	2.96146	-3
3	2019	September	0	22.5909	22.6479	22.6136	20.5756	20.4017	16.6457	34.331	0	7.64264	-36.7159	1.80045	-3
3	2019	October	0	19.8287	22.5909	22.6479	22.6136	20.5756	20.4017	26.2161	0	6.28056	-30.8787	1.58171	-3
3	2019	November	5	16.3336	19.8287	22.5909	22.6479	22.6136	20.5756	18.3714	3.22857	8.59951	-17.4495	2.59513	0.699057
3	2019	December	5	14.1681	16.3336	19.8287	22.5909	22.6479	22.6136	14.9357	2.83571	10.4419	-42.885	1.67549	0.699057
3	2020	January	0	13.7229	14.1681	16.3336	19.8287	22.5909	22.6479	14.1571	1.36071	9.676	-51.6746	1.40042	-3
3	2020	February	0	13.5506	13.7229	14.1681	16.3336	19.8287	22.5909	17.0393	0.267857	7.51896	-74.5865	0.863919	-3
3	2020	March	0	16.2127	13.5506	13.7229	14.1681	16.3336	19.8287	20.7929	0.671429	6.84486	-93.344	2.28743	-3
3	2020	April	0	17.1249	16.2127	13.5506	13.7229	14.1681	16.3336	21.9714	4.58929	7.3733	28.7129	1.44867	-3
3	2020	May	0	19.3087	17.1249	16.2127	13.5506	13.7229	14.1681	29.125	2.325	9.92441	-27.0943	1.59433	-3
3	2020	June	0	22.7048	19.3087	17.1249	16.2127	13.5506	13.7229	35.1393	0.0928571	8.30349	-57.7714	3.26703	-3
3	2020	July	0	23.7651	22.7048	19.3087	17.1249	16.2127	13.5506	39.2714	0	12.0738	-54.2303	2.72018	-3
3	2020	August	7	24.4238	23.7651	22.7048	19.3087	17.1249	16.2127	37.7667	0.0142857	7.04101			0.84516
3	2020	September	11	23.2361	24.4238	23.7651	22.7048	19.3087	17.1249	32.6321	0.732143	8.03461	0.396128	2.06376	1.04143
3	2020	October	324	19.7385	23.2361	24.4238	23.7651	22.7048	19.3087	24.0714	0.457143	9.88647	-56.7469	1.58464	2.51055
3	2020	November	0	17.543	19.7385	23.2361	24.4238	23.7651	22.7048	17.5393	1.68214	10.4585	-131.955	0.823051	-3
3	2020	December	1310	15.1371	17.543	19.7385	23.2361	24.4238	23.7651	14.5964	1.46071	9.78021	-36.6802	1.59848	3.11727
3	2021	January	54	13.235	15.1371	17.543	19.7385	23.2361	24.4238	11.5071	1.11786	9.46016	-25.6852	1.99314	1.7324
3	2021	February	0	13.1352	13.235	15.1371	17.543	19.7385	23.2361	16.5357	2.25357	9.79983	-12.7119	1.75606	-3
3	2021	March	0	15.7596	13.1352	13.235	15.1371	17.543	19.7385	21.3857	0.771429	10.65	-99.3984	1.83108	-3
3	2021	April	0	17.6882	15.7596	13.1352	13.235	15.1371	17.543	24.9071	1.39286	14.2592	-9.82284	1.49682	-3
3	2021	May	0	18.5905	17.6882	15.7596	13.1352	13.235	15.1371	29.6429	0.307143	13.1931	-55.8397	2.92946	-3
3	2021	June	0	20.8212	18.5905	17.6882	15.7596	13.1352	13.235	35.9321	0.0928571	7.66459	-48.1852	2.52359	-3
3	2021	July	0	22.5311	20.8212	18.5905	17.6882	15.7596	13.1352	38.6714	0	9.0384	-60.0123	2.90981	-3
3	2021	August	13	22.3827	22.5311	20.8212	18.5905	17.6882	15.7596	38.4607	0	8.66049	-46.9156	2.51991	1.11398
3	2021	September	0	22.9941	22.3827	22.5311	20.8212	18.5905	17.6882	31.6036	0.660714	7.05813	-35.778	1.79018	-3
3	2021	October	1	21.041	22.9941	22.3827	22.5311	20.8212	18.5905	26.65	0.25	7.43339	-58.2334	1.5578	0.000434077
3	2021	November	0	16.8656	21.041	22.9941	22.3827	22.5311	20.8212	16.9929	0.582143	6.02149	-72.8039	1.90769	-3
3	2021	December	0	13.4412	16.8656	21.041	22.9941	22.3827	22.5311	14.9357	1.68571	5.85261	21.1786	1.6802	-3
3	2022	January	5	13.9723	13.4412	16.8656	21.041	22.9941	22.3827	12.7143	0.157143	12.3209	-107.288	1.82517	0.699057
3	2022	February	3	13.0052	13.9723	13.4412	16.8656	21.041	22.9941	15.7714	0.178571	11.0838	-76.7934	1.8706	0.477266
3	2022	March	0	14.2799	13.0052	13.9723	13.4412	16.8656	21.041	18.0036	0.596429	8.54465	-71.4776	2.03197	-3
3	2022	April	0	17.387	14.2799	13.0052	13.9723	13.4412	16.8656	23.5464	0.439286	6.05309	-41.1415	2.48109	-3
3	2022	May	0	19.6962	17.387	14.2799	13.0052	13.9723	13.4412	32.7964	0.05	10.9085	-7.62386	1.59226	-3
3	2022	June	0	22.1215	19.6962	17.387	14.2799	13.0052	13.9723	36.3321	0.0928571	7.81744	-43.1771	2.28348	-3
3	2022	July	0	23.567	22.1215	19.6962	17.387	14.2799	13.0052		0.00714286	8.08471	-44.3815	2.0115	-3
3	2022	August	11	24.6529	23.567	22.1215	19.6962	17.387	14.2799	39.9571	0	7.15806	-42.8359	2.34775	1.04143
3	2022	September	0	23.6865	24.6529	23.567	22.1215	19.6962	17.387	35.3381	0.407143	11.0694	9.11402	1.75211	-3
3	2022	October	127	21.2104	23.6865	24.6529	23.567	22.1215	19.6962	29.2018	1.5	5.38035	32.1167	2.0793	2.10381
3	2022	November	3	18.1314	21.2104	23.6865	24.6529	23.567	22.1215	21.4357	1.41071	7.29792	-36.4883	1.16735	0.477266
3	2022	December	12	15.3423	18.1314	21.2104	23.6865	24.6529	23.567	18.765	7.62214		83.9336	1.95071	1.07922
2	2016	January	0	14.6182						15.5196	2.0875	10.4016	-36.1691	1.35056	-3
2	2016	February	0	13.7763	14.6182					16.6991	1.86518	9.11934	-69.8608	2.99632	-3
2	2016	March	0	14.312	13.7763	14.6182				19.6607	1.85982	7.78209	-40.5167	2.94656	-3
2	2016	April	0	17.0276	14.312	13.7763	14.6182			24.7057	2.90179	9.61135	-5.64684	2.16944	-3
2	2016	May	0	18.399	17.0276	14.312	13.7763	14.6182		27.0685	3.66786	10.6929	-48.3334	2.02584	-3
2	2016	June	0	20.2681	18.399	17.0276	14.312	13.7763	14.6182	34.8821	0.0214286	10.4306	-56.6205	3.10228	-3
2	2016	July	0	21.4873	20.2681	18.399	17.0276	14.312	13.7763	37.2179	0.553571	8.27497	-61.0996	2.35733	-3
2	2016	August	0	22.036	21.4873	20.2681	18.399	17.0276	14.312	37.95	0	10.9987	-61.9654	2.15833	-3
2	2016	September	0	19.9106	22.036	21.4873	20.2681	18.399	17.0276	31.9964	0.0607143	7.8618	-69.7303	2.35783	-3
2	2016	October	0	18.8301	19.9106	22.036	21.4873	20.2681	18.399	25.3893	1.18571	8.44236	52.7412	1.14293	-3
2	2016	November	6	16.6793	18.8301	19.9106	22.036	21.4873	20.2681	17.8583	4.19286	7.57013	-95.1608	0.474275	0.778224
2	2016	December	21	15.3481	16.6793	18.8301	19.9106	22.036	21.4873	13.7536	3.06429	8.59873	37.6263	1.78394	1.32224
2	2017	January	0	13.7066	15.3481	16.6793	18.8301	19.9106	22.036	12.6821	1.28571	13.9927	-48.8914	1.77806	-3
2	2017	February	28	14.5152	13.7066	15.3481	16.6793	18.8301	19.9106	16.2429	2.71071	8.00474	-69.7238	1.38172	1.44717
2	2017	March	0	15.3727	14.5152	13.7066	15.3481	16.6793	18.8301	19.8214	2.92143	8.24071	16.8053	1.42493	-3
2	2017	April	0	17.5517	15.3727	14.5152	13.7066	15.3481	16.6793	28.7429	0.00357143	15.659	-82.9985	2.02435	-3
2	2017	May	0	20.351	17.5517	15.3727	14.5152	13.7066	15.3481	32.4045	0.139286	7.76812	-16.1721	1.6162	-3
2	2017	June	0	20.8392	20.351	17.5517	15.3727	14.5152	13.7066	36.581	0.0214286	9.32077	-49.8181	2.59661	-3
2	2017	July	0	20.3712	20.8392	20.351	17.5517	15.3727	14.5152	38.25	0.0535714	8.97098	-70.5117	3.89249	-3
2	2017	August	88	20.5796	20.3712	20.8392	20.351	17.5517	15.3727	37.4929	0.0321429	8.79347	-62.9064	2.89514	1.94449
2	2017	September	0	20.2607	20.5796	20.3712	20.8392	20.351	17.5517	33.2964	0	8.59093	-70.9171	3.09427	-3
2	2017	October	52	18.9175	20.2607	20.5796	20.3712	20.8392	20.351	26.6679	0.575	7.36967	-53.4407	0.677175	1.71601
2	2017	November	0	16.4304	18.9175	20.2607	20.5796	20.3712	20.8392	16.1071	1.86786	7.61533	-35.4962	1.99172	-3
2	2017	December	0	14.0813	16.4304	18.9175	20.2607	20.5796	20.3712	13.0321	1.56429	8.70508	-27.7165	1.29642	-3
2	2018	January	0	13.8998	14.0813	16.4304	18.9175	20.2607	20.5796	13.1393	1.04286	6.80736	-54.1017	1.88502	-3
2	2018	February	0	12.6156	13.8998	14.0813	16.4304	18.9175	20.2607	14.0679	1.58571	7.66543	-35.5583	1.52985	-3
2	2018	March	0	14.302	12.6156	13.8998	14.0813	16.4304	18.9175	17.3113	5.15	7.30413	29.2294	2.88287	-3
2	2018	April	0	15.5512	14.302	12.6156	13.8998	14.0813	16.4304	22.3643	3.05	8.98853	-30.5577	2.17051	-3
2	2018	May	0	17.7146	15.5512	14.302	12.6156	13.8998	14.0813	28.7929	0.778571	10.6074	-42.9396	2.3563	-3
2	2018	June	0	17.7658	17.7146	15.5512	14.302	12.6156	13.8998	31.9821	0.682143	8.69678	-42.0862	2.30145	-3
2	2018	July	5	20.5465	17.7658	17.7146	15.5512	14.302	12.6156	36.4393	0.0428571	9.4007	-41.6546	2.68143	0.699057
2	2018	August	5	20.6731	20.5465	17.7658	17.7146	15.5512	14.302	37.981	0	18.8593	-56.9239	2.23041	0.699057
2	2018	September	12	21.3813	20.6731	20.5465	17.7658	17.7146	15.5512	34.1643	0	11.1075	-45.6355	1.27378	1.07922
2	2018	October	2	19.364	21.3813	20.6731	20.5465	17.7658	17.7146	23.9036	1.91786	6.93304	-55.9695	1.35216	0.301247
2	2018	November	2	15.6519	19.364	21.3813	20.6731	20.5465	17.7658	17.5202	6.23571	9.74343	47.3835	1.17978	0.301247
2	2018	December	6	14.5507	15.6519	19.364	21.3813	20.6731	20.5465	14.3393	0.75	6.2646	-103.64	0.916086	0.778224
2	2019	January	4	13.565	14.5507	15.6519	19.364	21.3813	20.6731	11.6357	1.05	8.09261	-83.0141	2.13913	0.602169
2	2019	February	0	13.8738	13.565	14.5507	15.6519	19.364	21.3813	15.7036	0.264286	11.1425	-96.6667	0.810231	-3
2	2019	March	0	15.1878	13.8738	13.565	14.5507	15.6519	19.364	20.3107	0.332143	11.8894	-82.4087	1.88473	-3
2	2019	April	0	15.4019	15.1878	13.8738	13.565	14.5507	15.6519	23.2095	2.60714	8.28857	-31.0477	2.2787	-3
2	2019	May	6	18.8201	15.4019	15.1878	13.8738	13.565	14.5507	32.7643	0.160714	6.73925	-44.2677	2.32481	0.778224
2	2019	June	3	18.0431	18.8201	15.4019	15.1878	13.8738	13.565	35.6107	0	12.6598	-34.7413	2.35859	0.477266
2	2019	July	0	20.7619	18.0431	18.8201	15.4019	15.1878	13.8738	38.1381	0	10.6951	-42.8918	3.0387	-3
2	2019	August	1	20.0623	20.7619	18.0431	18.8201	15.4019	15.1878	38.0429	0	10.2717	-62.4023	2.96146	0.000434077
2	2019	September	2	20.6262	20.0623	20.7619	18.0431	18.8201	15.4019	34.331	0	8.27433	-36.7159	1.80045	0.301247
2	2019	October	0	18.7646	20.6262	20.0623	20.7619	18.0431	18.8201	26.2161	0	6.26555	-30.8787	1.58171	-3
2	2019	November	0	15.7582	18.7646	20.6262	20.0623	20.7619	18.0431	18.3714	3.22857	7.75253	-17.4495	2.59513	-3
2	2019	December	7	14.0691	15.7582	18.7646	20.6262	20.0623	20.7619	14.9357	2.83571	10.2235	-42.885	1.67549	0.84516
2	2020	January	4	14.0947	14.0691	15.7582	18.7646	20.6262	20.0623	14.1571	1.36071	11.2177	-51.6746	1.40042	0.602169
2	2020	February	0	14.3352	14.0947	14.0691	15.7582	18.7646	20.6262	17.0393	0.267857	7.01939	-74.5865	0.863919	-3
2	2020	March	0	15.3799	14.3352	14.0947	14.0691	15.7582	18.7646	20.7929	0.671429	6.57486	-93.344	2.28743	-3
2	2020	April	0	16.0372	15.3799	14.3352	14.0947	14.0691	15.7582	21.9714	4.58929	7.00692	28.7129	1.44867	-3
2	2020	May	0	18.6692	16.0372	15.3799	14.3352	14.0947	14.0691	29.125	2.325	10.6238	-27.0943	1.59433	-3
2	2020	June	51	20.5741	18.6692	16.0372	15.3799	14.3352	14.0947	35.1393	0.0928571	9.03198	-57.7714	3.26703	1.70758
2	2020	July	58	21.1419	20.5741	18.6692	16.0372	15.3799	14.3352	39.2714	0	12.6835	-54.2303	2.72018	1.76344
2	2020	August	19	22.083	21.1419	20.5741	18.6692	16.0372	15.3799	37.7667	0.0142857	8.02115			1.27878
2	2020	September	17	20.7932	22.083	21.1419	20.5741	18.6692	16.0372	32.6321	0.732143	8.82866	0.396128	2.06376	1.23047
2	2020	October	18	18.9008	20.7932	22.083	21.1419	20.5741	18.6692	24.0714	0.457143	9.75935	-56.7469	1.58464	1.2553
2	2020	November	3	16.8192	18.9008	20.7932	22.083	21.1419	20.5741	17.5393	1.68214	10.1044	-131.955	0.823051	0.477266
2	2020	December	14	15.2287	16.8192	18.9008	20.7932	22.083	21.1419	14.5964	1.46071	9.14892	-36.6802	1.59848	1.14616
2	2021	January	0	13.575	15.2287	16.8192	18.9008	20.7932	22.083	11.5071	1.11786	9.19549	-25.6852	1.99314	-3
2	2021	February	0	13.0237	13.575	15.2287	16.8192	18.9008	20.7932	16.5357	2.25357	10.3216	-12.7119	1.75606	-3
2	2021	March	0	15.2864	13.0237	13.575	15.2287	16.8192	18.9008	21.3857	0.771429	10.6566	-99.3984	1.83108	-3
2	2021	April	0	16.6381	15.2864	13.0237	13.575	15.2287	16.8192	24.9071	1.39286	12.3316	-9.82284	1.49682	-3
2	2021	May	0	17.6214	16.6381	15.2864	13.0237	13.575	15.2287	29.6429	0.307143	12.1104	-55.8397	2.92946	-3
2	2021	June	0	18.6296	17.6214	16.6381	15.2864	13.0237	13.575	35.9321	0.0928571	7.63999	-48.1852	2.52359	-3
2	2021	July	1	19.7708	18.6296	17.6214	16.6381	15.2864	13.0237	38.6714	0	10.8218	-60.0123	2.90981	0.000434077
2	2021	August	0	20.199	19.7708	18.6296	17.6214	16.6381	15.2864	38.4607	0	8.62963	-46.9156	2.51991	-3
2	2021	September	13	20.9225	20.199	19.7708	18.6296	17.6214	16.6381	31.6036	0.660714	8.07368	-35.778	1.79018	1.11398
2	2021	October	13	19.3202	20.9225	20.199	19.7708	18.6296	17.6214	26.65	0.25	8.20583	-58.2334	1.5578	1.11398
2	2021	November	1	16.6849	19.3202	20.9225	20.199	19.7708	18.6296	16.9929	0.582143	6.15846	-72.8039	1.90769	0.000434077
2	2021	December	3	13.7401	16.6849	19.3202	20.9225	20.199	19.7708	14.9357	1.68571	6.17692	21.1786	1.6802	0.477266
2	2022	January	2	14.1619	13.7401	16.6849	19.3202	20.9225	20.199	12.7143	0.157143	10.0119	-107.288	1.82517	0.301247
2	2022	February	0	13.516	14.1619	13.7401	16.6849	19.3202	20.9225	15.7714	0.178571	8.12128	-76.7934	1.8706	-3
2	2022	March	0	14.4035	13.516	14.1619	13.7401	16.6849	19.3202	18.0036	0.596429	7.80761	-71.4776	2.03197	-3
2	2022	April	0	15.6842	14.4035	13.516	14.1619	13.7401	16.6849	23.5464	0.439286	6.37666	-41.1415	2.48109	-3
2	2022	May	0	18.7151	15.6842	14.4035	13.516	14.1619	13.7401	32.7964	0.05	10.6079	-7.62386	1.59226	-3
2	2022	June	0	20.4843	18.7151	15.6842	14.4035	13.516	14.1619	36.3321	0.0928571	7.74258	-43.1771	2.28348	-3
2	2022	July	52	20.8168	20.4843	18.7151	15.6842	14.4035	13.516		0.00714286	8.77549	-44.3815	2.0115	1.71601
2	2022	August	1066	22.4581	20.8168	20.4843	18.7151	15.6842	14.4035	39.9571	0	7.96184	-42.8359	2.34775	3.02776
2	2022	September	12	21.2712	22.4581	20.8168	20.4843	18.7151	15.6842	35.3381	0.407143	12.5994	9.11402	1.75211	1.07922
2	2022	October	0	19.2879	21.2712	22.4581	20.8168	20.4843	18.7151	29.2018	1.5	5.62247	32.1167	2.0793	-3
2	2022	November	133	17.8441	19.2879	21.2712	22.4581	20.8168	20.4843	21.4357	1.41071	7.16078	-36.4883	1.16735	2.12385
2	2022	December	12	15.4257	17.8441	19.2879	21.2712	22.4581	20.8168	18.765	7.62214		83.9336	1.95071	1.07922
1	2016	January	0	14.8136						15.2402	3.51429	5.76315			-3
1	2016	February	0	13.7531	14.8136					15.3375	2.80982	5.77296			-3
1	2016	March	0	14.0608	13.7531	14.8136				17.108	2.37589	4.56886			-3
1	2016	April	0	16.6337	14.0608	13.7531	14.8136			19.9598	1.76637	6.5704			-3
1	2016	May	0	17.7406	16.6337	14.0608	13.7531	14.8136		22.1286	2.72381	8.70974			-3
1	2016	June	0	18.6958	17.7406	16.6337	14.0608	13.7531	14.8136	27.4429	0.178571	8.30244			-3
1	2016	July	0	20.1729	18.6958	17.7406	16.6337	14.0608	13.7531	31.6143	0.214286	8.98187			-3
1	2016	August	54	20.7404	20.1729	18.6958	17.7406	16.6337	14.0608	32.6143		5.62081			1.7324
1	2016	September	0	18.9008	20.7404	20.1729	18.6958	17.7406	16.6337	30.9143	0.814286	6.23885			-3
1	2016	October	13	18.1787	18.9008	20.7404	20.1729	18.6958	17.7406	25.2179	2.20476	5.39096			1.11398
1	2016	November	15	16.8603	18.1787	18.9008	20.7404	20.1729	18.6958	18.2571	2.75357	5.88988			1.17612
1	2016	December	129	15.5742	16.8603	18.1787	18.9008	20.7404	20.1729	14.9714	2.92381	6.96109			2.11059
1	2017	January	104	14.1967	15.5742	16.8603	18.1787	18.9008	20.7404	14.6429	1.33929	5.83941			2.01704
1	2017	February	0	14.5469	14.1967	15.5742	16.8603	18.1787	18.9008	16.1679	3.8	5.16914			-3
1	2017	March	3	15.2231	14.5469	14.1967	15.5742	16.8603	18.1787	18.9893	2.74286	5.71949			0.477266
1	2017	April	0	16.9142	15.2231	14.5469	14.1967	15.5742	16.8603	27.8857	0.614286	14.0766			-3
1	2017	May	0	19.3846	16.9142	15.2231	14.5469	14.1967	15.5742	27.4214	2.27143	5.72967			-3
1	2017	June	2	19.816	19.3846	16.9142	15.2231	14.5469	14.1967	30.5393	0.0714286	6.66777			0.301247
1	2017	July	121	18.9117	19.816	19.3846	16.9142	15.2231	14.5469	31.6536	0.157143	6.81775			2.08279
1	2017	August	2	19.3317	18.9117	19.816	19.3846	16.9142	15.2231	32.7679	1.45714	8.10198			0.301247
1	2017	September	3	18.8926	19.3317	18.9117	19.816	19.3846	16.9142	32.125	0.0857143	6.06896			0.477266
1	2017	October	74	18.4175	18.8926	19.3317	18.9117	19.816	19.3846	31.7571	0.557143	5.63768			1.86924
1	2017	November	25	16.6628	18.4175	18.8926	19.3317	18.9117	19.816	21.3571	2.30952	5.6678			1.39796
1	2017	December	10	14.5094	16.6628	18.4175	18.8926	19.3317	18.9117	16.9643	2.07857	4.99454			1.00004
1	2018	January	1	14.0175	14.5094	16.6628	18.4175	18.8926	19.3317	16.4036	1.32143	4.32305			0.000434077
1	2018	February	0	12.9465	14.0175	14.5094	16.6628	18.4175	18.8926	18.9286	1.56429	4.89196			-3
1	2018	March	0	14.2008	12.9465	14.0175	14.5094	16.6628	18.4175	17.9857	6.53214	3.84174			-3
1	2018	April	0	15.1871	14.2008	12.9465	14.0175	14.5094	16.6628	21.1036	2.63214	5.27648			-3
1	2018	May	0	16.5312	15.1871	14.2008	12.9465	14.0175	14.5094	25.3571	0.957143	8.00537			-3
1	2018	June	0	17.0854	16.5312	15.1871	14.2008	12.9465	14.0175	28.2821	0.507143	4.97464			-3
1	2018	July	8	19.0766	17.0854	16.5312	15.1871	14.2008	12.9465	30.8	0.0142857	4.83475			0.903144
1	2018	August	41	19.0612	19.0766	17.0854	16.5312	15.1871	14.2008	36.7577		10.5525			1.61279
1	2018	September	486	20.4062	19.0612	19.0766	17.0854	16.5312	15.1871	35.5098	0.0571429	7.14632			2.68664
1	2018	October	98	19.0674	20.4062	19.0612	19.0766	17.0854	16.5312	27.1821	2.24286	4.87187			1.99123
1	2018	November	44	15.6401	19.0674	20.4062	19.0612	19.0766	17.0854	19.1143	5.02143	3.53283			1.64346
1	2018	December	31	14.7734	15.6401	19.0674	20.4062	19.0612	19.0766	18.2679	0.428571	6.60704			1.49138
1	2019	January	138	13.8441	14.7734	15.6401	19.0674	20.4062	19.0612	16.9643	1.37857	5.77047			2.13988
1	2019	February	21	14.0631	13.8441	14.7734	15.6401	19.0674	20.4062	21.3964	0.203571	5.01456			1.32224
1	2019	March	0	15.0425	14.0631	13.8441	14.7734	15.6401	19.0674	23.6857	2.47143	7.71203			-3
1	2019	April	0	15.1783	15.0425	14.0631	13.8441	14.7734	15.6401	22.5571	2.06786	4.17418			-3
1	2019	May	6	17.3925	15.1783	15.0425	14.0631	13.8441	14.7734	29.8821	0.209524	4.93777			0.778224
1	2019	June	28	17.03	17.3925	15.1783	15.0425	14.0631	13.8441	28.0679	0.321429	6.29916			1.44717
1	2019	July	1	19.2892	17.03	17.3925	15.1783	15.0425	14.0631	32.225	0.142857	6.56419			0.000434077
1	2019	August	1	18.3342	19.2892	17.03	17.3925	15.1783	15.0425	33.3179	0.309524	6.16542			0.000434077
1	2019	September	32	19.244	18.3342	19.2892	17.03	17.3925	15.1783	35.831	0.214286	6.70871			1.50516
1	2019	October	6	17.9687	19.244	18.3342	19.2892	17.03	17.3925		2.77143	4.59812			0.778224
1	2019	November	111	15.453	17.9687	19.244	18.3342	19.2892	17.03	19.8214	3.78571	4.24208	-17.3847	1.46868	2.04533
1	2019	December	27	13.985	15.453	17.9687	19.244	18.3342	19.2892	17.9357	3.84762	6.38958	-26.0836	1.17917	1.43138
1	2020	January	1	14.176	13.985	15.453	17.9687	19.244	18.3342	16.4107	2.00357	6.18304	-37.3131	1.09952	0.000434077
1	2020	February	0	14.2907	14.176	13.985	15.453	17.9687	19.244		0.5	4.63953	-64.8234	1.04104	-3
1	2020	March	0	15.2249	14.2907	14.176	13.985	15.453	17.9687		0.742857	4.95416	-83.6559	1.46063	-3
1	2020	April	0	15.7278	15.2249	14.2907	14.176	13.985	15.453		2.45357	4.55373	27.8969	0.975236	-3
1	2020	May	0	17.9617	15.7278	15.2249	14.2907	14.176	13.985		3.15	5.01898	-23.5797	0.832565	-3
1	2020	June	52	19.2433	17.9617	15.7278	15.2249	14.2907	14.176		0.728571	6.55953	-64.944	1.7311	1.71601
1	2020	July	709	19.4887	19.2433	17.9617	15.7278	15.2249	14.2907	30.0667	0.0142857	7.4991	-88.0878	1.97307	2.85065
1	2020	August	1436	20.191	19.4887	19.2433	17.9617	15.7278	15.2249	30.5464	0.114286	5.84289	-39.9541	1.62069	3.15715
1	2020	September	73	20.2211	20.191	19.4887	19.2433	17.9617	15.7278	27.8464	2.16429	7.98203	-17.6827	1.11338	1.86333
1	2020	October	244	18.1621	20.2211	20.191	19.4887	19.2433	17.9617	21.6286	4.54286	7.28175	-26.0363	1.09981	2.38739
1	2020	November	150	16.669	18.1621	20.2211	20.191	19.4887	19.2433	17.5607	3.7	7.61163	-130.374	0.962982	2.17609
1	2020	December	111	15.3648	16.669	18.1621	20.2211	20.191	19.4887	14.9214	4.31786	5.75191	-27.4102	1.43401	2.04533
1	2021	January	2104	13.9347	15.3648	16.669	18.1621	20.2211	20.191	11.7464	2.6381	6.01397	-35.0432	1.43362	3.32305
1	2021	February	5	13.4808	13.9347	15.3648	16.669	18.1621	20.2211	15.1286	4.23571	5.53719	-9.59286	1.31575	0.699057
1	2021	March	3	15.1233	13.4808	13.9347	15.3648	16.669	18.1621	15.8071	0.546429	7.77707	-113.142	1.38616	0.477266
1	2021	April	0	16.2726	15.1233	13.4808	13.9347	15.3648	16.669	17.1496	1.96786	14.369	-24.981	1.1683	-3
1	2021	May	0	17.3267	16.2726	15.1233	13.4808	13.9347	15.3648	18.9357	0.85	8.60721	-58.3721	1.72037	-3
1	2021	June	0	17.8608	17.3267	16.2726	15.1233	13.4808	13.9347	24.3393	0.842857	7.50599	-55.4972	1.39971	-3
1	2021	July	12	18.1412	17.8608	17.3267	16.2726	15.1233	13.4808	30.9131	0.0904762	9.29491	-73.6445	1.78779	1.07922
1	2021	August	1	18.6346	18.1412	17.8608	17.3267	16.2726	15.1233	32.3464	0.114286	10.3784	-38.682	1.2118	0.000434077
1	2021	September	9	19.8921	18.6346	18.1412	17.8608	17.3267	16.2726	28.4399	1.61071	5.25961	-15.8684	0.92716	0.954291
1	2021	October	17	18.3928	19.8921	18.6346	18.1412	17.8608	17.3267	24.3292	0.303571	5.42853	-66.7916	0.874954	1.23047
1	2021	November	16	16.5078	18.3928	19.8921	18.6346	18.1412	17.8608	17.1804	2.74643	4.75085	-62.8863	1.37048	1.20415
1	2021	December	7	13.8436	16.5078	18.3928	19.8921	18.6346	18.1412	15.4036	3.64643	5.08849	17.5545	1.20228	0.84516
1	2022	January	15	14.1921	13.8436	16.5078	18.3928	19.8921	18.6346	13.7107	0.47619	11.7371	-106.872	1.7198	1.17612
1	2022	February	2	13.816	14.1921	13.8436	16.5078	18.3928	19.8921	14.3976	0.747619	5.68126	-77.918	1.10669	0.301247
1	2022	March	1	14.4127	13.816	14.1921	13.8436	16.5078	18.3928	15.425	3.63571	4.92586	-77.731	1.67693	0.000434077
1	2022	April	0	14.9383	14.4127	13.816	14.1921	13.8436	16.5078	18.0247	0.766667	4.88788	-40.8298	1.5839	-3
1	2022	May	0	17.92	14.9383	14.4127	13.816	14.1921	13.8436	22.7099	0.282143	8.29702	21.2004	1.00972	-3
1	2022	June	0	19.7829	17.92	14.9383	14.4127	13.816	14.1921	24.5077	0.419048	5.38105	-30.5398	1.26268	-3
1	2022	July	163	19.5758	19.7829	17.92	14.9383	14.4127	13.816	28.6179	0.0238095	5.89389	-47.1407	0.970117	2.21219
1	2022	August	425	20.71	19.5758	19.7829	17.92	14.9383	14.4127	28.4714	0.0380952	6.30047	-35.4252	1.19688	2.62839
1	2022	September	68	19.9133	20.71	19.5758	19.7829	17.92	14.9383	26.3714	1.81429	10.7554	20.057	1.36512	1.83252
1	2022	October	222	17.9264	19.9133	20.71	19.5758	19.7829	17.92	23.0143	2.73571	3.01382	-9.14109	1.19826	2.34635
1	2022	November	315	17.6144	17.9264	19.9133	20.71	19.5758	19.7829	17.8607	1.88571	3.70181	-38.7818	0.906991	2.49831
1	2022	December	73	15.4875	17.6144	17.9264	19.9133	20.71	19.5758	16.2271	12.1543	4.27602	12.2928	1.31927	1.86333
